# Supplementary material for: Expression-Based Functional Investigation of the Organ-Specific MicroRNAs in Arabidopsis
Source: PLoS One. 2012 Nov 30;7(11):e50870. doi: 10.1371/journal.pone.0050870 (PMC3511311; doi:10.1371/journal.pone.0050870)
Supplement: Table S8 — List of the identified microRNA gene clusters. The two pre-miRNAs (precursor microRNAs) with genomic distance less than 10 kb (kilobases) were treated as a cluster. The genomic locations of the pre-miRNAs were retrieved from miRBase (release 17). (XLS) [file pone.0050870.s015.xls]

## Sheet: miRNA cluster
Chromosome	Pre-miRNA ID	Start	End	Strand
1	ath-MIR395a	9363196	9363288	-
1	ath-MIR395b	9364471	9364570	+
1	ath-MIR395c	9367080	9367179	+
1	ath-MIR169d	20039463	20039616	-
1	ath-MIR169e	20041518	20041734	+
1	ath-MIR859	22149718	22149843	+
1	ath-MIR774	22149936	22150033	+
1	ath-MIR774b	22150128	22150266	+
1	ath-MIR5022	22372462	22372578	+
1	ath-MIR4227	22372670	22372790	+
1	ath-MIR842	22577067	22577265	+
1	ath-MIR846	22577375	22577733	+
1	ath-MIR5018	24543740	24544014	-
1	ath-MIR5014	24553909	24554049	+
1	ath-MIR157a	24913202	24913299	-
1	ath-MIR157b	24921086	24921217	+
1	ath-MIR395d	26269979	26270078	-
1	ath-MIR395e	26272776	26272870	-
1	ath-MIR395f	26273858	26273969	+
2	ath-MIR399d	14442978	14443077	-
2	ath-MIR399e	14443504	14443612	+
2	ath-MIR399f	14444997	14445114	+
3	ath-MIR5023	5496985	5497119	-
3	ath-MIR2934	5500032	5500152	-
3	ath-MIR782	5500037	5500147	+
3	ath-MIR169i	9871960	9872165	-
3	ath-MIR169j	9872333	9872553	-
3	ath-MIR169k	9875525	9875737	-
3	ath-MIR169l	9875893	9876103	-
3	ath-MIR169m	9878168	9878379	-
3	ath-MIR169n	9878540	9878754	-
3	ath-MIR771	19659301	19659413	-
3	ath-MIR851	19659532	19659715	-
4	ath-MIR447c	1523306	1523503	-
4	ath-MIR447a	1528134	1528370	-
4	ath-MIR447b	1535426	1535661	-
4	ath-MIR3932a	2179000	2179122	+
4	ath-MIR841b	2184135	2184629	+
4	ath-MIR5020b	6787003	6787153	-
4	ath-MIR5020a	6791301	6791470	-
4	ath-MIR5026	7844496	7844688	+
4	ath-MIR850	7845707	7845927	+
4	ath-MIR863	7846597	7846899	+
4	ath-MIR857	7878185	7878561	-
4	ath-MIR397b	7878652	7878760	-
4	ath-MIR841	7885251	7885462	-
4	ath-MIR3932b	7890570	7890719	-
4	ath-MIR4239	11368752	11368874	+
4	ath-MIR1887	11370263	11370325	+
4	ath-MIR867	11375364	11375481	+
4	ath-MIR845b	12214069	12214167	-
4	ath-MIR845a	12217406	12217568	-
5	ath-MIR162a	2634905	2635044	-
5	ath-MIR834	2641426	2641674	-
5	ath-MIR166c	2838635	2838773	+
5	ath-MIR166d	2840622	2840734	+
5	ath-MIR398b	4691022	4691137	+
5	ath-MIR398c	4694694	4694808	+
5	ath-MIR854c	11838096	11838316	+
5	ath-MIR854a	11847719	11847939	+
5	ath-MIR2939	19566960	19567084	+
5	ath-MIR4243	19567208	19567386	+
