# Supplementary material for: Expression-Based Functional Investigation of the Organ-Specific MicroRNAs in Arabidopsis
Source: PLoS One. 2012 Nov 30;7(11):e50870. doi: 10.1371/journal.pone.0050870 (PMC3511311; doi:10.1371/journal.pone.0050870)
Supplement: Table S9 — List of the microRNA–target pairs identified based on degradome sequencing data. (XLS) [file pone.0050870.s016.xls]

## Sheet: Sheet1
miRNA	Target transcript ID
ath-miR156a	AT1G27360.1
ath-miR156a	AT1G27360.2
ath-miR156a	AT1G27360.3
ath-miR156a	AT1G27360.4
ath-miR156a	AT1G27370.1
ath-miR156a	AT1G27370.2
ath-miR156a	AT1G27370.3
ath-miR156a	AT1G27370.4
ath-miR156a	AT1G53160.1
ath-miR156a	AT1G69170.1
ath-miR156a	AT2G33810.1
ath-miR156a	AT3G15270.1
ath-miR156a	AT3G57920.1
ath-miR156a	AT5G43270.1
ath-miR156a	AT5G43270.2
ath-miR156a	AT5G43270.3
ath-miR156a	AT5G50570.1
ath-miR156a	AT5G50570.2
ath-miR156a	AT5G50670.1
ath-miR156b	AT1G27360.1
ath-miR156b	AT1G27360.2
ath-miR156b	AT1G27360.3
ath-miR156b	AT1G27360.4
ath-miR156b	AT1G27370.1
ath-miR156b	AT1G27370.2
ath-miR156b	AT1G27370.3
ath-miR156b	AT1G27370.4
ath-miR156b	AT1G53160.1
ath-miR156b	AT1G69170.1
ath-miR156b	AT2G33810.1
ath-miR156b	AT3G15270.1
ath-miR156b	AT3G57920.1
ath-miR156b	AT5G43270.1
ath-miR156b	AT5G43270.2
ath-miR156b	AT5G43270.3
ath-miR156b	AT5G50570.1
ath-miR156b	AT5G50570.2
ath-miR156b	AT5G50670.1
ath-miR156c	AT1G27360.1
ath-miR156c	AT1G27360.2
ath-miR156c	AT1G27360.3
ath-miR156c	AT1G27360.4
ath-miR156c	AT1G27370.1
ath-miR156c	AT1G27370.2
ath-miR156c	AT1G27370.3
ath-miR156c	AT1G27370.4
ath-miR156c	AT1G53160.1
ath-miR156c	AT1G69170.1
ath-miR156c	AT2G33810.1
ath-miR156c	AT3G15270.1
ath-miR156c	AT3G57920.1
ath-miR156c	AT5G43270.1
ath-miR156c	AT5G43270.2
ath-miR156c	AT5G43270.3
ath-miR156c	AT5G50570.1
ath-miR156c	AT5G50570.2
ath-miR156c	AT5G50670.1
ath-miR156d	AT1G27360.1
ath-miR156d	AT1G27360.2
ath-miR156d	AT1G27360.3
ath-miR156d	AT1G27360.4
ath-miR156d	AT1G27370.1
ath-miR156d	AT1G27370.2
ath-miR156d	AT1G27370.3
ath-miR156d	AT1G27370.4
ath-miR156d	AT1G53160.1
ath-miR156d	AT1G69170.1
ath-miR156d	AT2G33810.1
ath-miR156d	AT3G15270.1
ath-miR156d	AT3G57920.1
ath-miR156d	AT5G43270.1
ath-miR156d	AT5G43270.2
ath-miR156d	AT5G43270.3
ath-miR156d	AT5G50570.1
ath-miR156d	AT5G50570.2
ath-miR156d	AT5G50670.1
ath-miR156e	AT1G27360.1
ath-miR156e	AT1G27360.2
ath-miR156e	AT1G27360.3
ath-miR156e	AT1G27360.4
ath-miR156e	AT1G27370.1
ath-miR156e	AT1G27370.2
ath-miR156e	AT1G27370.3
ath-miR156e	AT1G27370.4
ath-miR156e	AT1G53160.1
ath-miR156e	AT1G69170.1
ath-miR156e	AT2G33810.1
ath-miR156e	AT3G15270.1
ath-miR156e	AT3G57920.1
ath-miR156e	AT5G43270.1
ath-miR156e	AT5G43270.2
ath-miR156e	AT5G43270.3
ath-miR156e	AT5G50570.1
ath-miR156e	AT5G50570.2
ath-miR156e	AT5G50670.1
ath-miR156f	AT1G27360.1
ath-miR156f	AT1G27360.2
ath-miR156f	AT1G27360.3
ath-miR156f	AT1G27360.4
ath-miR156f	AT1G27370.1
ath-miR156f	AT1G27370.2
ath-miR156f	AT1G27370.3
ath-miR156f	AT1G27370.4
ath-miR156f	AT1G53160.1
ath-miR156f	AT1G69170.1
ath-miR156f	AT2G33810.1
ath-miR156f	AT3G15270.1
ath-miR156f	AT3G57920.1
ath-miR156f	AT5G43270.1
ath-miR156f	AT5G43270.2
ath-miR156f	AT5G43270.3
ath-miR156f	AT5G50570.1
ath-miR156f	AT5G50570.2
ath-miR156f	AT5G50670.1
ath-miR156h	AT1G27360.1
ath-miR156h	AT1G27360.2
ath-miR156h	AT1G27360.3
ath-miR156h	AT1G27360.4
ath-miR156h	AT1G27370.1
ath-miR156h	AT1G27370.2
ath-miR156h	AT1G27370.3
ath-miR156h	AT1G27370.4
ath-miR156h	AT1G53160.1
ath-miR156h	AT1G69170.1
ath-miR156h	AT3G15270.1
ath-miR156h	AT3G57920.1
ath-miR156h	AT5G38610.1
ath-miR156h	AT5G43270.1
ath-miR156h	AT5G43270.2
ath-miR156h	AT5G43270.3
ath-miR156h	AT5G50570.1
ath-miR156h	AT5G50570.2
ath-miR156h	AT5G50670.1
ath-miR157a	AT1G27360.1
ath-miR157a	AT1G27360.2
ath-miR157a	AT1G27360.3
ath-miR157a	AT1G27360.4
ath-miR157a	AT1G27370.1
ath-miR157a	AT1G27370.2
ath-miR157a	AT1G27370.3
ath-miR157a	AT1G27370.4
ath-miR157a	AT1G53160.1
ath-miR157a	AT1G69170.1
ath-miR157a	AT2G33810.1
ath-miR157a	AT3G15270.1
ath-miR157a	AT3G57920.1
ath-miR157a	AT5G38610.1
ath-miR157a	AT5G43270.1
ath-miR157a	AT5G43270.2
ath-miR157a	AT5G43270.3
ath-miR157a	AT5G50570.1
ath-miR157a	AT5G50570.2
ath-miR157a	AT5G50670.1
ath-miR157b	AT1G27360.1
ath-miR157b	AT1G27360.2
ath-miR157b	AT1G27360.3
ath-miR157b	AT1G27360.4
ath-miR157b	AT1G27370.1
ath-miR157b	AT1G27370.2
ath-miR157b	AT1G27370.3
ath-miR157b	AT1G27370.4
ath-miR157b	AT1G53160.1
ath-miR157b	AT1G69170.1
ath-miR157b	AT2G33810.1
ath-miR157b	AT3G15270.1
ath-miR157b	AT3G57920.1
ath-miR157b	AT5G38610.1
ath-miR157b	AT5G43270.1
ath-miR157b	AT5G43270.2
ath-miR157b	AT5G43270.3
ath-miR157b	AT5G50570.1
ath-miR157b	AT5G50570.2
ath-miR157b	AT5G50670.1
ath-miR157c	AT1G27360.1
ath-miR157c	AT1G27360.2
ath-miR157c	AT1G27360.3
ath-miR157c	AT1G27360.4
ath-miR157c	AT1G27370.1
ath-miR157c	AT1G27370.2
ath-miR157c	AT1G27370.3
ath-miR157c	AT1G27370.4
ath-miR157c	AT1G53160.1
ath-miR157c	AT1G69170.1
ath-miR157c	AT2G33810.1
ath-miR157c	AT3G15270.1
ath-miR157c	AT3G57920.1
ath-miR157c	AT5G38610.1
ath-miR157c	AT5G43270.1
ath-miR157c	AT5G43270.2
ath-miR157c	AT5G43270.3
ath-miR157c	AT5G50570.1
ath-miR157c	AT5G50570.2
ath-miR157c	AT5G50670.1
ath-miR157d	AT1G27360.1
ath-miR157d	AT1G27360.2
ath-miR157d	AT1G27360.3
ath-miR157d	AT1G27360.4
ath-miR157d	AT1G27370.1
ath-miR157d	AT1G27370.2
ath-miR157d	AT1G27370.3
ath-miR157d	AT1G27370.4
ath-miR157d	AT1G53160.1
ath-miR157d	AT1G69170.1
ath-miR157d	AT3G15270.1
ath-miR157d	AT3G57920.1
ath-miR157d	AT5G38610.1
ath-miR157d	AT5G43270.1
ath-miR157d	AT5G43270.2
ath-miR157d	AT5G43270.3
ath-miR157d	AT5G50570.1
ath-miR157d	AT5G50570.2
ath-miR157d	AT5G50670.1
ath-miR158a	AT1G62860.1
ath-miR158b	AT1G62860.1
ath-miR159a	AT2G34010.1
ath-miR159a	AT3G11440.1
ath-miR159a	AT5G06100.1
ath-miR159a	AT5G06100.2
ath-miR159a	AT5G06100.3
ath-miR159b	AT2G34010.1
ath-miR159b	AT3G11440.1
ath-miR159b	AT5G06100.1
ath-miR159b	AT5G06100.2
ath-miR159b	AT5G06100.3
ath-miR159b	AT5G09410.1
ath-miR159b	AT5G09410.2
ath-miR159b	AT5G09410.3
ath-miR159c	AT1G30210.1
ath-miR159c	AT1G30210.2
ath-miR159c	AT2G31070.1
ath-miR159c	AT3G11440.1
ath-miR159c	AT3G15030.1
ath-miR159c	AT3G15030.2
ath-miR159c	AT3G15030.3
ath-miR159c	AT4G18390.1
ath-miR159c	AT4G18390.2
ath-miR159c	AT5G06100.1
ath-miR159c	AT5G06100.2
ath-miR159c	AT5G06100.3
ath-miR161.2	AT1G62590.1
ath-miR161.2	AT1G62910.1
ath-miR161.2	AT1G62914.1
ath-miR161.2	AT1G62930.1
ath-miR161.2	AT1G63130.1
ath-miR161.2	AT1G63150.1
ath-miR161.2	AT1G63330.1
ath-miR161.2	AT2G41720.1
ath-miR161.2	AT2G41720.2
ath-miR161.2	AT5G41170.1
ath-miR162a	AT1G01040.1
ath-miR162b	AT1G01040.1
ath-miR163	AT1G15125.1
ath-miR163	AT1G63440.1
ath-miR163	AT1G66700.1
ath-miR163	AT1G66700.3
ath-miR164a	AT1G56010.1
ath-miR164a	AT1G56010.2
ath-miR164a	AT3G15170.1
ath-miR164a	AT5G07680.1
ath-miR164a	AT5G07680.2
ath-miR164a	AT5G39610.1
ath-miR164a	AT5G53950.1
ath-miR164a	AT5G61430.1
ath-miR164b	AT1G56010.1
ath-miR164b	AT1G56010.2
ath-miR164b	AT3G15170.1
ath-miR164b	AT5G07680.1
ath-miR164b	AT5G07680.2
ath-miR164b	AT5G39610.1
ath-miR164b	AT5G53950.1
ath-miR164b	AT5G61430.1
ath-miR164c	AT1G56010.1
ath-miR164c	AT1G56010.2
ath-miR164c	AT3G15170.1
ath-miR164c	AT5G07680.1
ath-miR164c	AT5G07680.2
ath-miR164c	AT5G39610.1
ath-miR164c	AT5G53950.1
ath-miR164c	AT5G61430.1
ath-miR165a	AT1G30490.1
ath-miR165a	AT1G52150.1
ath-miR165a	AT1G52150.2
ath-miR165a	AT1G52150.3
ath-miR165a	AT2G34710.1
ath-miR165a	AT4G32880.1
ath-miR165a	AT5G60690.1
ath-miR165b	AT1G30490.1
ath-miR165b	AT1G52150.1
ath-miR165b	AT1G52150.2
ath-miR165b	AT1G52150.3
ath-miR165b	AT2G34710.1
ath-miR165b	AT4G32880.1
ath-miR165b	AT5G60690.1
ath-miR166a	AT1G30490.1
ath-miR166a	AT1G52150.1
ath-miR166a	AT1G52150.2
ath-miR166a	AT1G52150.3
ath-miR166a	AT2G34710.1
ath-miR166a	AT4G32880.1
ath-miR166a	AT5G60690.1
ath-miR166b	AT1G30490.1
ath-miR166b	AT1G52150.1
ath-miR166b	AT1G52150.2
ath-miR166b	AT1G52150.3
ath-miR166b	AT2G34710.1
ath-miR166b	AT4G32880.1
ath-miR166b	AT5G60690.1
ath-miR166c	AT1G30490.1
ath-miR166c	AT1G52150.1
ath-miR166c	AT1G52150.2
ath-miR166c	AT1G52150.3
ath-miR166c	AT2G34710.1
ath-miR166c	AT4G32880.1
ath-miR166c	AT5G60690.1
ath-miR166d	AT1G30490.1
ath-miR166d	AT1G52150.1
ath-miR166d	AT1G52150.2
ath-miR166d	AT1G52150.3
ath-miR166d	AT2G34710.1
ath-miR166d	AT4G32880.1
ath-miR166d	AT5G60690.1
ath-miR166e	AT1G30490.1
ath-miR166e	AT1G52150.1
ath-miR166e	AT1G52150.2
ath-miR166e	AT1G52150.3
ath-miR166e	AT2G34710.1
ath-miR166e	AT4G32880.1
ath-miR166e	AT5G60690.1
ath-miR166f	AT1G30490.1
ath-miR166f	AT1G52150.1
ath-miR166f	AT1G52150.2
ath-miR166f	AT1G52150.3
ath-miR166f	AT2G34710.1
ath-miR166f	AT4G32880.1
ath-miR166f	AT5G60690.1
ath-miR166g	AT1G30490.1
ath-miR166g	AT1G52150.1
ath-miR166g	AT1G52150.2
ath-miR166g	AT1G52150.3
ath-miR166g	AT2G34710.1
ath-miR166g	AT4G32880.1
ath-miR166g	AT5G60690.1
ath-miR167a	AT5G37020.1
ath-miR167a	AT5G37020.2
ath-miR167b	AT5G37020.1
ath-miR167b	AT5G37020.2
ath-miR167c	AT1G30330.1
ath-miR167c	AT1G30330.2
ath-miR167c	AT5G37020.1
ath-miR167c	AT5G37020.2
ath-miR167d	AT1G30330.1
ath-miR167d	AT1G30330.2
ath-miR167d	AT5G37020.1
ath-miR167d	AT5G37020.2
ath-miR169a	AT1G17590.1
ath-miR169a	AT1G17590.2
ath-miR169a	AT1G17590.3
ath-miR169a	AT1G17590.4
ath-miR169a	AT1G54160.1
ath-miR169a	AT1G72830.1
ath-miR169a	AT1G72830.2
ath-miR169a	AT1G72830.3
ath-miR169a	AT3G05690.1
ath-miR169a	AT3G20910.1
ath-miR169a	AT5G06510.1
ath-miR169a	AT5G06510.2
ath-miR169a	AT5G06510.3
ath-miR169a	AT5G12840.1
ath-miR169a	AT5G12840.2
ath-miR169a	AT5G12840.3
ath-miR169a	AT5G12840.4
ath-miR169b	AT1G17590.1
ath-miR169b	AT1G17590.2
ath-miR169b	AT1G17590.3
ath-miR169b	AT1G17590.4
ath-miR169b	AT1G54160.1
ath-miR169b	AT1G72830.1
ath-miR169b	AT1G72830.2
ath-miR169b	AT1G72830.3
ath-miR169b	AT3G05690.1
ath-miR169b	AT3G20910.1
ath-miR169b	AT5G06510.1
ath-miR169b	AT5G06510.2
ath-miR169b	AT5G06510.3
ath-miR169b	AT5G12840.1
ath-miR169b	AT5G12840.2
ath-miR169b	AT5G12840.3
ath-miR169b	AT5G12840.4
ath-miR169c	AT1G17590.1
ath-miR169c	AT1G17590.2
ath-miR169c	AT1G17590.3
ath-miR169c	AT1G17590.4
ath-miR169c	AT1G54160.1
ath-miR169c	AT1G72830.1
ath-miR169c	AT1G72830.2
ath-miR169c	AT1G72830.3
ath-miR169c	AT3G05690.1
ath-miR169c	AT3G20910.1
ath-miR169c	AT5G06510.1
ath-miR169c	AT5G06510.2
ath-miR169c	AT5G06510.3
ath-miR169c	AT5G12840.1
ath-miR169c	AT5G12840.2
ath-miR169c	AT5G12840.3
ath-miR169c	AT5G12840.4
ath-miR169h	AT1G17590.1
ath-miR169h	AT1G17590.2
ath-miR169h	AT1G17590.3
ath-miR169h	AT1G17590.4
ath-miR169h	AT1G48500.1
ath-miR169h	AT1G48500.2
ath-miR169h	AT1G48500.3
ath-miR169h	AT1G54160.1
ath-miR169h	AT1G72830.1
ath-miR169h	AT1G72830.2
ath-miR169h	AT1G72830.3
ath-miR169h	AT3G05690.1
ath-miR169h	AT5G06510.1
ath-miR169h	AT5G06510.2
ath-miR169h	AT5G06510.3
ath-miR169h	AT5G12840.1
ath-miR169h	AT5G12840.2
ath-miR169h	AT5G12840.3
ath-miR169h	AT5G12840.4
ath-miR169i	AT1G17590.1
ath-miR169i	AT1G17590.2
ath-miR169i	AT1G17590.3
ath-miR169i	AT1G17590.4
ath-miR169i	AT1G48500.1
ath-miR169i	AT1G48500.2
ath-miR169i	AT1G48500.3
ath-miR169i	AT1G54160.1
ath-miR169i	AT1G72830.1
ath-miR169i	AT1G72830.2
ath-miR169i	AT1G72830.3
ath-miR169i	AT3G05690.1
ath-miR169i	AT5G06510.1
ath-miR169i	AT5G06510.2
ath-miR169i	AT5G06510.3
ath-miR169i	AT5G12840.1
ath-miR169i	AT5G12840.2
ath-miR169i	AT5G12840.3
ath-miR169i	AT5G12840.4
ath-miR169j	AT1G17590.1
ath-miR169j	AT1G17590.2
ath-miR169j	AT1G17590.3
ath-miR169j	AT1G17590.4
ath-miR169j	AT1G48500.1
ath-miR169j	AT1G48500.2
ath-miR169j	AT1G48500.3
ath-miR169j	AT1G54160.1
ath-miR169j	AT1G72830.1
ath-miR169j	AT1G72830.2
ath-miR169j	AT1G72830.3
ath-miR169j	AT3G05690.1
ath-miR169j	AT5G06510.1
ath-miR169j	AT5G06510.2
ath-miR169j	AT5G06510.3
ath-miR169j	AT5G12840.1
ath-miR169j	AT5G12840.2
ath-miR169j	AT5G12840.3
ath-miR169j	AT5G12840.4
ath-miR169k	AT1G17590.1
ath-miR169k	AT1G17590.2
ath-miR169k	AT1G17590.3
ath-miR169k	AT1G17590.4
ath-miR169k	AT1G48500.1
ath-miR169k	AT1G48500.2
ath-miR169k	AT1G48500.3
ath-miR169k	AT1G54160.1
ath-miR169k	AT1G72830.1
ath-miR169k	AT1G72830.2
ath-miR169k	AT1G72830.3
ath-miR169k	AT3G05690.1
ath-miR169k	AT5G06510.1
ath-miR169k	AT5G06510.2
ath-miR169k	AT5G06510.3
ath-miR169k	AT5G12840.1
ath-miR169k	AT5G12840.2
ath-miR169k	AT5G12840.3
ath-miR169k	AT5G12840.4
ath-miR169l	AT1G17590.1
ath-miR169l	AT1G17590.2
ath-miR169l	AT1G17590.3
ath-miR169l	AT1G17590.4
ath-miR169l	AT1G48500.1
ath-miR169l	AT1G48500.2
ath-miR169l	AT1G48500.3
ath-miR169l	AT1G54160.1
ath-miR169l	AT1G72830.1
ath-miR169l	AT1G72830.2
ath-miR169l	AT1G72830.3
ath-miR169l	AT3G05690.1
ath-miR169l	AT5G06510.1
ath-miR169l	AT5G06510.2
ath-miR169l	AT5G06510.3
ath-miR169l	AT5G12840.1
ath-miR169l	AT5G12840.2
ath-miR169l	AT5G12840.3
ath-miR169l	AT5G12840.4
ath-miR169m	AT1G17590.1
ath-miR169m	AT1G17590.2
ath-miR169m	AT1G17590.3
ath-miR169m	AT1G17590.4
ath-miR169m	AT1G48500.1
ath-miR169m	AT1G48500.2
ath-miR169m	AT1G48500.3
ath-miR169m	AT1G54160.1
ath-miR169m	AT1G72830.1
ath-miR169m	AT1G72830.2
ath-miR169m	AT1G72830.3
ath-miR169m	AT3G05690.1
ath-miR169m	AT5G06510.1
ath-miR169m	AT5G06510.2
ath-miR169m	AT5G06510.3
ath-miR169m	AT5G12840.1
ath-miR169m	AT5G12840.2
ath-miR169m	AT5G12840.3
ath-miR169m	AT5G12840.4
ath-miR169n	AT1G17590.1
ath-miR169n	AT1G17590.2
ath-miR169n	AT1G17590.3
ath-miR169n	AT1G17590.4
ath-miR169n	AT1G48500.1
ath-miR169n	AT1G48500.2
ath-miR169n	AT1G48500.3
ath-miR169n	AT1G54160.1
ath-miR169n	AT1G72830.1
ath-miR169n	AT1G72830.2
ath-miR169n	AT1G72830.3
ath-miR169n	AT3G05690.1
ath-miR169n	AT5G06510.1
ath-miR169n	AT5G06510.2
ath-miR169n	AT5G06510.3
ath-miR169n	AT5G12840.1
ath-miR169n	AT5G12840.2
ath-miR169n	AT5G12840.3
ath-miR169n	AT5G12840.4
ath-miR170	AT2G45160.1
ath-miR170	AT3G60630.1
ath-miR170	AT4G00150.1
ath-miR171a	AT2G45160.1
ath-miR171a	AT3G60630.1
ath-miR171a	AT4G00150.1
ath-miR172a	AT2G28550.1
ath-miR172a	AT2G28550.2
ath-miR172a	AT2G28550.3
ath-miR172a	AT2G39250.1
ath-miR172a	AT3G54990.1
ath-miR172a	AT4G36920.1
ath-miR172a	AT4G36920.2
ath-miR172a	AT5G04275.1
ath-miR172a	AT5G60120.1
ath-miR172a	AT5G60120.2
ath-miR172a	AT5G67180.1
ath-miR172b	AT2G28550.1
ath-miR172b	AT2G28550.2
ath-miR172b	AT2G28550.3
ath-miR172b	AT2G39250.1
ath-miR172b	AT3G54990.1
ath-miR172b	AT4G36920.1
ath-miR172b	AT4G36920.2
ath-miR172b	AT5G04275.1
ath-miR172b	AT5G60120.1
ath-miR172b	AT5G60120.2
ath-miR172b	AT5G67180.1
ath-miR172c	AT2G28550.1
ath-miR172c	AT2G28550.2
ath-miR172c	AT2G28550.3
ath-miR172c	AT2G39250.1
ath-miR172c	AT3G54990.1
ath-miR172c	AT4G36920.1
ath-miR172c	AT4G36920.2
ath-miR172c	AT5G60120.1
ath-miR172c	AT5G60120.2
ath-miR172c	AT5G67180.1
ath-miR172d	AT2G28550.1
ath-miR172d	AT2G28550.2
ath-miR172d	AT2G28550.3
ath-miR172d	AT2G39250.1
ath-miR172d	AT3G54990.1
ath-miR172d	AT4G36920.1
ath-miR172d	AT4G36920.2
ath-miR172d	AT5G60120.1
ath-miR172d	AT5G60120.2
ath-miR172d	AT5G67180.1
ath-miR172e	AT2G28550.1
ath-miR172e	AT2G28550.2
ath-miR172e	AT2G28550.3
ath-miR172e	AT2G39250.1
ath-miR172e	AT3G54990.1
ath-miR172e	AT4G36920.1
ath-miR172e	AT4G36920.2
ath-miR172e	AT5G04275.1
ath-miR172e	AT5G60120.1
ath-miR172e	AT5G60120.2
ath-miR172e	AT5G67180.1
ath-miR319a	AT2G31070.1
ath-miR319a	AT3G11440.1
ath-miR319a	AT5G06100.1
ath-miR319a	AT5G06100.2
ath-miR319a	AT5G06100.3
ath-miR319b	AT2G31070.1
ath-miR319b	AT3G11440.1
ath-miR319b	AT5G06100.1
ath-miR319b	AT5G06100.2
ath-miR319b	AT5G06100.3
ath-miR319c	AT1G30210.1
ath-miR319c	AT1G30210.2
ath-miR319c	AT1G53230.1
ath-miR319c	AT2G31070.1
ath-miR319c	AT3G11440.1
ath-miR319c	AT3G15030.1
ath-miR319c	AT3G15030.2
ath-miR319c	AT3G15030.3
ath-miR319c	AT4G18390.1
ath-miR319c	AT4G18390.2
ath-miR319c	AT5G06100.1
ath-miR319c	AT5G06100.2
ath-miR319c	AT5G06100.3
ath-miR390a	AT5G57735.1
ath-miR390b	AT5G57735.1
ath-miR391	AT4G29900.1
ath-miR393a	AT1G12820.1
ath-miR393a	AT1G27340.1
ath-miR393a	AT3G23690.1
ath-miR393a	AT3G26810.1
ath-miR393a	AT3G62980.1
ath-miR393a	AT4G03190.1
ath-miR393b	AT1G12820.1
ath-miR393b	AT1G27340.1
ath-miR393b	AT3G23690.1
ath-miR393b	AT3G26810.1
ath-miR393b	AT3G62980.1
ath-miR393b	AT4G03190.1
ath-miR394a	AT1G27340.1
ath-miR394b	AT1G27340.1
ath-miR395a	AT3G22890.1
ath-miR395a	AT5G10180.1
ath-miR395b	AT3G22890.1
ath-miR395b	AT5G10180.1
ath-miR395c	AT3G22890.1
ath-miR395c	AT5G10180.1
ath-miR395d	AT3G22890.1
ath-miR395d	AT5G10180.1
ath-miR395e	AT3G22890.1
ath-miR395e	AT5G10180.1
ath-miR395f	AT3G22890.1
ath-miR395f	AT5G10180.1
ath-miR396a	AT1G10120.1
ath-miR396a	AT1G60120.1
ath-miR396a	AT2G10606.1
ath-miR396a	AT2G22840.1
ath-miR396a	AT2G34530.1
ath-miR396a	AT2G34530.2
ath-miR396a	AT2G36400.1
ath-miR396a	AT3G14110.1
ath-miR396a	AT3G14110.2
ath-miR396a	AT3G14110.3
ath-miR396a	AT3G52910.1
ath-miR396a	AT4G24150.1
ath-miR396a	AT4G37740.1
ath-miR396a	AT5G24660.1
ath-miR396a	AT5G43060.1
ath-miR396a	AT5G53660.1
ath-miR396b	AT1G10120.1
ath-miR396b	AT1G60120.1
ath-miR396b	AT2G10606.1
ath-miR396b	AT2G22840.1
ath-miR396b	AT2G34530.1
ath-miR396b	AT2G34530.2
ath-miR396b	AT2G36400.1
ath-miR396b	AT3G14110.1
ath-miR396b	AT3G14110.2
ath-miR396b	AT3G14110.3
ath-miR396b	AT3G52910.1
ath-miR396b	AT4G24150.1
ath-miR396b	AT4G37740.1
ath-miR396b	AT5G24660.1
ath-miR396b	AT5G43060.1
ath-miR396b	AT5G53660.1
ath-miR396b	AT5G61440.1
ath-miR397a	AT2G29130.1
ath-miR397a	AT2G38080.1
ath-miR397a	AT3G60250.1
ath-miR397a	AT3G60250.2
ath-miR397a	AT5G60020.1
ath-miR397b	AT2G29130.1
ath-miR397b	AT2G38080.1
ath-miR397b	AT3G60250.1
ath-miR397b	AT3G60250.2
ath-miR397b	AT5G60020.1
ath-miR398a	AT3G06370.1
ath-miR398a	AT5G14545.1
ath-miR398a	AT5G14550.1
ath-miR398b	AT3G06370.1
ath-miR398b	AT5G14545.1
ath-miR398b	AT5G14550.1
ath-miR398c	AT3G06370.1
ath-miR398c	AT5G14545.1
ath-miR398c	AT5G14550.1
ath-miR399a	AT2G33770.1
ath-miR399b	AT2G33770.1
ath-miR399c	AT2G33770.1
ath-miR399d	AT2G33770.1
ath-miR399f	AT2G33770.1
ath-miR400	AT1G06580.1
ath-miR408	AT2G02850.1
ath-miR775	AT1G53290.1
ath-miR824	AT3G57230.1
ath-miR824	AT3G57230.2
ath-miR828	AT3G25795.1
ath-miR830*	AT3G17590.1
ath-miR830*	AT3G17590.2
ath-miR837-3p	AT5G11670.1
ath-miR838	AT1G19490.1
ath-miR838	AT1G51630.1
ath-miR838	AT1G72360.1
ath-miR838	AT1G72360.2
ath-miR838	AT1G72360.3
ath-miR838	AT3G42727.1
ath-miR838	AT4G17200.1
ath-miR838	AT5G20030.1
ath-miR842	AT5G15270.1
ath-miR842	AT5G15270.2
ath-miR856	AT1G11200.1
ath-miR858	AT1G06180.1
ath-miR858	AT1G66230.1
ath-miR858	AT1G71030.1
ath-miR858	AT2G47460.1
ath-miR858	AT3G08500.1
ath-miR858	AT3G61250.1
ath-miR858	AT3G62610.1
ath-miR858	AT4G26930.1
ath-miR858	AT5G49330.1
ath-miR859	AT1G48625.1
ath-miR859	AT3G16820.1
ath-miR859	AT3G16880.1
ath-miR859	AT3G21170.1
ath-miR859	AT5G36200.1
ath-miR859	AT5G36730.1
ath-miR859	AT5G36820.1
ath-miR860	AT3G33139.1
ath-miR860	AT5G26038.1
ath-miR863-3p	AT2G27100.1
